# Supplementary material for: Cardiovascular Risk Factors Among Younger and Older C-AYA Cancer Survivors Treated with Anthracyclines: A Single-Center Analysis
Source: Cancers (Basel). 2025 Dec 19;18(1):12. doi: 10.3390/cancers18010012 (PMC12785066; doi:10.3390/cancers18010012)
Supplement: Supplementary file 1 [file cancers-18-00012-s001.zip]

Archive with 1 entries (1 files):
- cancers-3944678-supplementary.pdf
